# Supplementary material for: ﻿Two new species of Diaporthe (Diaporthaceae, Diaporthales) from Actinidia chinensis in Guizhou Province, China
Source: MycoKeys. 2025 Sep 1;121:291–310. doi: 10.3897/mycokeys.121.155321 (PMC12418032; doi:10.3897/mycokeys.121.155321)
Supplement: XML Treatment for Diaporthe liupanshuiensis [file mycokeys.121.155321-treatment1.xml]

<!DOCTYPE tp:taxon-treatment
  PUBLIC "-//TaxonX//DTD Taxonomic Treatment Publishing DTD v0 20100105//EN" "tax-treatment-NSO.dtd">
<tp:taxon-treatment xmlns:tp="http://www.plazi.org/taxpub"><tp:treatment-meta><kwd-group><label>Taxon classification</label><kwd>
                <named-content content-type="kingdom">Fungi</named-content>
              </kwd><kwd>
                <named-content content-type="order">Diaporthales</named-content>
              </kwd><kwd>
                <named-content content-type="family">Diaporthaceae</named-content>
              </kwd></kwd-group><mixed-citation publication-type="journal"><person-group><name><surname>Ren</surname><given-names>Chunguang</given-names></name><name><surname>Liu</surname><given-names>Yu</given-names></name><name><surname>Su</surname><given-names>Wenwen</given-names></name><name><surname>Han</surname><given-names>Zhengcheng</given-names></name><name><surname>Li</surname><given-names>Weijie</given-names></name></person-group><article-title>﻿Two new species of <italic><tp:taxon-name><tp:taxon-name-part taxon-name-part-type="genus" reg="Diaporthe">Diaporthe</tp:taxon-name-part></tp:taxon-name></italic> (<tp:taxon-name><tp:taxon-name-part taxon-name-part-type="family">Diaporthaceae</tp:taxon-name-part></tp:taxon-name>, <tp:taxon-name><tp:taxon-name-part taxon-name-part-type="order">Diaporthales</tp:taxon-name-part></tp:taxon-name>) from <italic><tp:taxon-name><tp:taxon-name-part taxon-name-part-type="genus" reg="Actinidia">Actinidia</tp:taxon-name-part> <tp:taxon-name-part taxon-name-part-type="species" reg="chinensis">chinensis</tp:taxon-name-part></tp:taxon-name></italic> in Guizhou Province, China</article-title><source>MycoKeys</source><day>01</day><month>09</month><year>2025</year><volume>121</volume><fpage>291</fpage><lpage>310</lpage><pub-id pub-id-type="doi">10.3897/mycokeys.121.155321</pub-id></mixed-citation></tp:treatment-meta><tp:nomenclature><label>﻿</label><tp:taxon-name><object-id xmlns:xlink="http://www.w3.org/1999/xlink" content-type="arpha" xlink:type="simple">81B0222F-EBC8-57DE-82CC-056B777A3C6B</object-id>
              <tp:taxon-name-part taxon-name-part-type="genus" reg="Diaporthe">Diaporthe</tp:taxon-name-part>
              <tp:taxon-name-part taxon-name-part-type="species" reg="liupanshuiensis">liupanshuiensis</tp:taxon-name-part>
              <object-id xmlns:xlink="http://www.w3.org/1999/xlink" xlink:type="simple">Index Fungorum: IF901897</object-id>
            </tp:taxon-name><tp:taxon-authority>C. G. Ren</tp:taxon-authority><tp:taxon-status xmlns:xlink="http://www.w3.org/1999/xlink" xlink:type="simple">sp. nov.</tp:taxon-status><xref ref-type="fig" rid="F6">Fig. 6</xref></tp:nomenclature><tp:treatment-sec sec-type="diagnosis" id="SECID0E6RDI"><title>Diagnosis.</title><p>Distinguished from the phylogenetically closely related species <italic><tp:taxon-name><tp:taxon-name-part taxon-name-part-type="genus" reg="Diaporthe">D.</tp:taxon-name-part> <tp:taxon-name-part taxon-name-part-type="species" reg="podocarpi-macrophylli">podocarpi-macrophylli</tp:taxon-name-part></tp:taxon-name></italic> by its shorter alpha conidia.</p><fig id="F6" position="float" orientation="portrait"><object-id xmlns:xlink="http://www.w3.org/1999/xlink" content-type="doi" xlink:type="simple">10.3897/mycokeys.121.155321.figure6</object-id><object-id xmlns:xlink="http://www.w3.org/1999/xlink" content-type="arpha" xlink:type="simple">1B794D04-4894-5D29-A249-9F56C087A08B</object-id><label>Figure 6.</label><caption><p><italic><tp:taxon-name><tp:taxon-name-part taxon-name-part-type="genus" reg="Diaporthe">Diaporthe</tp:taxon-name-part> <tp:taxon-name-part taxon-name-part-type="species" reg="liupanshuiensis">liupanshuiensis</tp:taxon-name-part></tp:taxon-name></italic> sp. nov. (SC-18). A. Upper view of the colony; B. Reverse view of the colony; C. Conidiomata; D–F. Conidiogenous cells; G. Alpha conidia. Scale bars: 10 μm (D–F); 5 μm (G).</p></caption><graphic xmlns:xlink="http://www.w3.org/1999/xlink" xlink:href="mycokeys-121-291-g006.jpg" position="float" orientation="portrait" xlink:type="simple" id="oo_1406642.jpg"><uri content-type="original_file" xlink:type="simple">https://binary.pensoft.net/fig/1406642</uri></graphic></fig></tp:treatment-sec><tp:treatment-sec sec-type="etymology" id="SECID0EITDI"><title>Etymology.</title><p>Referring to the locality of the holotype, Liupanshui City, Guizhou Province, China.</p></tp:treatment-sec><tp:treatment-sec sec-type="description" id="SECID0ENTDI"><title>Description.</title><p><bold><italic>Conidiomata</italic></bold>: pycnidial, spherical or conical, black, and scattered and secrete irregular yellow conidial horns at the top when mature. Conidiophores reduce to conidiogenous cells. <bold><italic>Conidiogenous cells</italic></bold>: colorless, transparent, upright, elongate cylindrical; size, 18.1–40.4 × 1.2–2.5 um (mean = 30 × 1.8, n = 30). <bold><italic>Alpha conidia</italic></bold>: .transparent, smooth, undivided, cylindrical to fusiform, sharp at both ends or round at one end, and slightly sharp at one end; size, 2.5–6.9 × 1.1–2.7 um (mean = 5.4 × 2.2, n = 50). <bold><italic>Beta conidia</italic></bold>: not observed.</p></tp:treatment-sec><tp:treatment-sec sec-type="description" id="SECID0EBUDI"><title>Culture characteristics.</title><p>After 15 days of culture on <abbrev xmlns:xlink="http://www.w3.org/1999/xlink" xlink:title="potato dextrose agar" id="ABBRID0EHUDI" xlink:type="simple">PDA</abbrev> in the dark at 25 °C, the surface of the colony was white and the opposite side was light brown, with one or more concentric rings.</p></tp:treatment-sec><tp:treatment-sec sec-type="Holotype" id="SECID0ELUDI"><title>Holotype.</title><p>China • The Guizhou Province: Liupanshui City (<named-content xmlns:xlink="http://www.w3.org/1999/xlink" content-type="dwc:verbatimCoordinates" xlink:type="simple"><named-content content-type="geo-json" specific-use="{&#34;type&#34;:&#34;Point&#34;,&#34;coordinates&#34;:[105.046000,26.455097]}" id="NCID0EUUDI" xlink:type="simple">26°27'18.35"N, 105°02'45.60"E</named-content></named-content>), from kiwifruit soft rot, October 11, 2023, Chunguang Ren (holotype GZMHT SC-18.; ex-type living SC-18; living culture: SC-19 and SC-20).</p></tp:treatment-sec><tp:treatment-sec sec-type="notes" id="SECID0EZUDI"><title>Notes.</title><p>The three strains of <italic><tp:taxon-name><tp:taxon-name-part taxon-name-part-type="genus" reg="Diaporthe">D.</tp:taxon-name-part> <tp:taxon-name-part taxon-name-part-type="species" reg="liupanshuiensis">liupanshuiensis</tp:taxon-name-part></tp:taxon-name></italic> sp. nov. were clustered into an independent clade with a close relationship with <italic><tp:taxon-name><tp:taxon-name-part taxon-name-part-type="genus" reg="Diaporthe">D.</tp:taxon-name-part> <tp:taxon-name-part taxon-name-part-type="species" reg="podocarpi-macrophylli">podocarpi-macrophylli</tp:taxon-name-part></tp:taxon-name></italic> and <italic><tp:taxon-name><tp:taxon-name-part taxon-name-part-type="genus" reg="Diaporthe">D.</tp:taxon-name-part> <tp:taxon-name-part taxon-name-part-type="species" reg="pseudooculi">pseudooculi</tp:taxon-name-part></tp:taxon-name></italic> with high bootstrap value (0.94 BI). Compared with the typical characteristics of the known species (Table <xref ref-type="table" rid="T2">2</xref>), <italic><tp:taxon-name><tp:taxon-name-part taxon-name-part-type="genus" reg="Diaporthe">D.</tp:taxon-name-part> <tp:taxon-name-part taxon-name-part-type="species" reg="liupanshuiensis">liupanshuiensis</tp:taxon-name-part></tp:taxon-name></italic> sp. nov. differs from <italic><tp:taxon-name><tp:taxon-name-part taxon-name-part-type="genus" reg="Diaporthe">D.</tp:taxon-name-part> <tp:taxon-name-part taxon-name-part-type="species" reg="podocarpi-macrophylli">podocarpi-macrophylli</tp:taxon-name-part></tp:taxon-name></italic> and <italic><tp:taxon-name><tp:taxon-name-part taxon-name-part-type="genus" reg="Diaporthe">D.</tp:taxon-name-part> <tp:taxon-name-part taxon-name-part-type="species" reg="pseudooculi">pseudooculi</tp:taxon-name-part></tp:taxon-name></italic> in that it possesses smaller alpha conidia (2.5–6.9 × 1.1–2.7 um vs.3.5–8.5 × 3 um and 6–9 × 2–3.5 um). Thus, the morphological characteristics and molecular phylogenetic results support <italic><tp:taxon-name><tp:taxon-name-part taxon-name-part-type="genus" reg="Diaporthe">D.</tp:taxon-name-part> <tp:taxon-name-part taxon-name-part-type="species" reg="liupanshuiensis">liupanshuiensis</tp:taxon-name-part></tp:taxon-name></italic> as a new species.</p><table-wrap id="T2" position="float" orientation="portrait"><label>Table 2.</label><caption><p>Morphological comparison of the new species with other <italic><tp:taxon-name><tp:taxon-name-part taxon-name-part-type="genus" reg="Diaporthe">Diaporthe</tp:taxon-name-part></tp:taxon-name></italic> species.</p></caption><table id="TID0EG5BK" rules="all"><tbody><tr><th rowspan="1" colspan="1">Taxon</th><th rowspan="1" colspan="1">conidiogenous Layer</th><th rowspan="1" colspan="1">Alpha conidia</th><th rowspan="1" colspan="1">Beta-conidia</th><th rowspan="1" colspan="1">References</th></tr><tr><td rowspan="1" colspan="1">
                      <italic>
                        <tp:taxon-name><tp:taxon-name-part taxon-name-part-type="genus" reg="Diaporthe">D.</tp:taxon-name-part> <tp:taxon-name-part taxon-name-part-type="species" reg="arecae">arecae</tp:taxon-name-part></tp:taxon-name>
                      </italic>
                    </td><td rowspan="1" colspan="1">not observed</td><td rowspan="1" colspan="1">7.2–9.6 × 2.4 μm</td><td rowspan="1" colspan="1">14.4–24 × 1.2 μm</td><td rowspan="1" colspan="1">
                      <xref ref-type="bibr" rid="B28">Pereira et al. 2023</xref>
                    </td></tr><tr><td rowspan="1" colspan="1">
                      <italic>
                        <tp:taxon-name><tp:taxon-name-part taxon-name-part-type="genus" reg="Diaporthe">D.</tp:taxon-name-part> <tp:taxon-name-part taxon-name-part-type="species" reg="pseudooculi">pseudooculi</tp:taxon-name-part></tp:taxon-name>
                      </italic>
                    </td><td rowspan="1" colspan="1">Conidiophores 5–12 × 2–5 μm, Conidiogenous cells, 12–18 × 2 μm</td><td rowspan="1" colspan="1">6–9 × 2–3.5 μm (av, 7.3 × 2.8 μm, n = 50)</td><td rowspan="1" colspan="1">21.5–33.5 × 1.2–1.7 μm (av.27.0 × 1.4 μm, n = 30)</td><td rowspan="1" colspan="1">
                      <xref ref-type="bibr" rid="B49">Yang et al. 2021</xref>
                    </td></tr><tr><td rowspan="1" colspan="1">
                      <italic>
                        <tp:taxon-name><tp:taxon-name-part taxon-name-part-type="genus" reg="Diaporthe">D.</tp:taxon-name-part> <tp:taxon-name-part taxon-name-part-type="species" reg="podocarpi-macrophylli">podocarpi-macrophylli</tp:taxon-name-part></tp:taxon-name>
                      </italic>
                    </td><td rowspan="1" colspan="1">Alpha conidiophores 6–18 × 1.5–3μm (x = 12.3 + 2.6 × 2.1 + 0.3, n = 30). Beta conidiophores 10.5–27 × 1.5–2.5 μm (x = 15.3 + 4.3 × 2.1 ± 0.3, n = 30).</td><td rowspan="1" colspan="1">3.5–8.5 × 1–3 μm (x = 6.3 + 1.7 × 2.1 + 0.7, n = 50)</td><td rowspan="1" colspan="1">8.5–31.5 × 0.5–2 μm (x = 19.5 ± 7.1 × 1.1 ± 0.4, n = 30),</td><td rowspan="1" colspan="1">
                      <xref ref-type="bibr" rid="B11">Gao et al. 2017</xref>
                    </td></tr><tr><td rowspan="1" colspan="1">SC-18</td><td rowspan="1" colspan="1">Conidiophores reduce to conidiogenous cells. Conidiogenous cells: 18.1–40.4 × 1.2–2.5 μm (mean = 30 × 1.8, n = 30).</td><td rowspan="1" colspan="1">2.5–6.9 × 1.1–2.7 μm (mean = 5.4 × 2.2, n = 50)</td><td rowspan="1" colspan="1">not observed.</td><td rowspan="1" colspan="1">This study</td></tr></tbody></table></table-wrap></tp:treatment-sec><ref-list><ref id="B28"><mixed-citation xmlns:xlink="http://www.w3.org/1999/xlink" xlink:type="simple"><person-group><name name-style="western"><surname>Pereira</surname><given-names>DS</given-names></name><name name-style="western"><surname>Hilario</surname><given-names>S</given-names></name><name name-style="western"><surname>Goncalves</surname><given-names>MFM</given-names></name><name name-style="western"><surname>Phillips</surname><given-names>AJL</given-names></name></person-group> (<year>2023</year>) <italic><tp:taxon-name><tp:taxon-name-part taxon-name-part-type="genus">Diaporthe</tp:taxon-name-part></tp:taxon-name></italic> Species on Palms: Molecular Re-Assessment and Species Boundaries Delimitation in the <italic><tp:taxon-name><tp:taxon-name-part taxon-name-part-type="genus">D.</tp:taxon-name-part> <tp:taxon-name-part taxon-name-part-type="species">arecae</tp:taxon-name-part></tp:taxon-name></italic> Species Complex. Microorganisms 11. <ext-link xlink:href="10.3390/microorganisms11112717" ext-link-type="doi" xlink:type="simple">https://doi.org/10.3390/microorganisms11112717</ext-link></mixed-citation></ref><ref id="B49"><mixed-citation xmlns:xlink="http://www.w3.org/1999/xlink" xlink:type="simple"><person-group><name name-style="western"><surname>Yang</surname><given-names>Q</given-names></name><name name-style="western"><surname>Tang</surname><given-names>J</given-names></name><name name-style="western"><surname>Zhou</surname><given-names>GY</given-names></name></person-group> (<year>2021</year>) <article-title>Characterization of <italic><tp:taxon-name><tp:taxon-name-part taxon-name-part-type="genus">Diaporthe</tp:taxon-name-part></tp:taxon-name></italic> species on Camelliaoleifera in Hunan Province, with descriptions of two new species.</article-title><source>MycoKeys</source><volume>84</volume>: <fpage>15</fpage>–<lpage>33</lpage>. <ext-link xlink:href="10.3897/mycokeys.84.71701" ext-link-type="doi" xlink:type="simple">https://doi.org/10.3897/mycokeys.84.71701</ext-link></mixed-citation></ref><ref id="B11"><mixed-citation xmlns:xlink="http://www.w3.org/1999/xlink" xlink:type="simple"><person-group><name name-style="western"><surname>Gao</surname><given-names>Y</given-names></name><name name-style="western"><surname>Liu</surname><given-names>F</given-names></name><name name-style="western"><surname>Duan</surname><given-names>W</given-names></name><name name-style="western"><surname>Crous</surname><given-names>PW</given-names></name><name name-style="western"><surname>Cai</surname><given-names>L</given-names></name></person-group> (<year>2017</year>) <article-title><italic><tp:taxon-name><tp:taxon-name-part taxon-name-part-type="genus">Diaporthe</tp:taxon-name-part></tp:taxon-name></italic> is paraphyletic.</article-title><source>IMA Fungus</source><volume>8</volume>(<issue>1</issue>): <fpage>153</fpage>–<lpage>187</lpage>. <ext-link xlink:href="10.5598/imafungus.2017.08.01.11" ext-link-type="doi" xlink:type="simple">https://doi.org/10.5598/imafungus.2017.08.01.11</ext-link></mixed-citation></ref></ref-list></tp:taxon-treatment>
