# Supplementary material for: ﻿Two new species of Diaporthe (Diaporthaceae, Diaporthales) from Actinidia chinensis in Guizhou Province, China
Source: MycoKeys. 2025 Sep 1;121:291–310. doi: 10.3897/mycokeys.121.155321 (PMC12418032; doi:10.3897/mycokeys.121.155321)
Supplement: XML Treatment for Diaporthe shuichengensis [file mycokeys.121.155321-treatment2.xml]

<!DOCTYPE tp:taxon-treatment
  PUBLIC "-//TaxonX//DTD Taxonomic Treatment Publishing DTD v0 20100105//EN" "tax-treatment-NSO.dtd">
<tp:taxon-treatment xmlns:tp="http://www.plazi.org/taxpub"><tp:treatment-meta><kwd-group><label>Taxon classification</label><kwd>
                <named-content content-type="kingdom">Fungi</named-content>
              </kwd><kwd>
                <named-content content-type="order">Diaporthales</named-content>
              </kwd><kwd>
                <named-content content-type="family">Diaporthaceae</named-content>
              </kwd></kwd-group><mixed-citation publication-type="journal"><person-group><name><surname>Ren</surname><given-names>Chunguang</given-names></name><name><surname>Liu</surname><given-names>Yu</given-names></name><name><surname>Su</surname><given-names>Wenwen</given-names></name><name><surname>Han</surname><given-names>Zhengcheng</given-names></name><name><surname>Li</surname><given-names>Weijie</given-names></name></person-group><article-title>﻿Two new species of <italic><tp:taxon-name><tp:taxon-name-part taxon-name-part-type="genus" reg="Diaporthe">Diaporthe</tp:taxon-name-part></tp:taxon-name></italic> (<tp:taxon-name><tp:taxon-name-part taxon-name-part-type="family">Diaporthaceae</tp:taxon-name-part></tp:taxon-name>, <tp:taxon-name><tp:taxon-name-part taxon-name-part-type="order">Diaporthales</tp:taxon-name-part></tp:taxon-name>) from <italic><tp:taxon-name><tp:taxon-name-part taxon-name-part-type="genus" reg="Actinidia">Actinidia</tp:taxon-name-part> <tp:taxon-name-part taxon-name-part-type="species" reg="chinensis">chinensis</tp:taxon-name-part></tp:taxon-name></italic> in Guizhou Province, China</article-title><source>MycoKeys</source><day>01</day><month>09</month><year>2025</year><volume>121</volume><fpage>291</fpage><lpage>310</lpage><pub-id pub-id-type="doi">10.3897/mycokeys.121.155321</pub-id></mixed-citation></tp:treatment-meta><tp:nomenclature><label>﻿</label><tp:taxon-name><object-id xmlns:xlink="http://www.w3.org/1999/xlink" content-type="arpha" xlink:type="simple">4D0DB377-5B01-546B-9744-569FAD4FD433</object-id>
              <tp:taxon-name-part taxon-name-part-type="genus" reg="Diaporthe">Diaporthe</tp:taxon-name-part>
              <tp:taxon-name-part taxon-name-part-type="species" reg="shuichengensis">shuichengensis</tp:taxon-name-part>
              <object-id xmlns:xlink="http://www.w3.org/1999/xlink" xlink:type="simple">Index Fungorum: IF901898</object-id>
            </tp:taxon-name><tp:taxon-authority>C.G. Ren</tp:taxon-authority><tp:taxon-status xmlns:xlink="http://www.w3.org/1999/xlink" xlink:type="simple">sp. nov.</tp:taxon-status><xref ref-type="fig" rid="F7">Fig. 7</xref></tp:nomenclature><tp:treatment-sec sec-type="diagnosis" id="SECID0EU4DI"><title>Diagnosis.</title><p><italic><tp:taxon-name><tp:taxon-name-part taxon-name-part-type="genus" reg="Diaporthe">Diaporthe</tp:taxon-name-part> <tp:taxon-name-part taxon-name-part-type="species" reg="shuichengensis">shuichengensis</tp:taxon-name-part></tp:taxon-name></italic> can be distinguished from the closely related species <italic><tp:taxon-name><tp:taxon-name-part taxon-name-part-type="genus" reg="Diaporthe">D.</tp:taxon-name-part> <tp:taxon-name-part taxon-name-part-type="species" reg="passiflorae">passiflorae</tp:taxon-name-part></tp:taxon-name></italic> and <italic><tp:taxon-name><tp:taxon-name-part taxon-name-part-type="genus" reg="Diaporthe">D.</tp:taxon-name-part> <tp:taxon-name-part taxon-name-part-type="species" reg="malorum">malorum</tp:taxon-name-part></tp:taxon-name></italic> based on the <abbrev xmlns:xlink="http://www.w3.org/1999/xlink" xlink:title="rDNA internal transcribed spacer region" id="ABBRID0E25DI" xlink:type="simple">ITS</abbrev>, <italic><abbrev xmlns:xlink="http://www.w3.org/1999/xlink" xlink:title="translation elongation factor 1-alpha" id="ABBRID0EA6DI" xlink:type="simple">tef1</abbrev></italic>, <italic><abbrev xmlns:xlink="http://www.w3.org/1999/xlink" xlink:title="β-tubulin" id="ABBRID0EF6DI" xlink:type="simple">tub2</abbrev></italic>, <italic><abbrev xmlns:xlink="http://www.w3.org/1999/xlink" xlink:title="histone H3" id="ABBRID0EK6DI" xlink:type="simple">his3</abbrev></italic>, and <italic><abbrev xmlns:xlink="http://www.w3.org/1999/xlink" xlink:title="calmodulin" id="ABBRID0EP6DI" xlink:type="simple">cal</abbrev></italic> loci. <italic><tp:taxon-name><tp:taxon-name-part taxon-name-part-type="genus" reg="Diaporthe">Diaporthe</tp:taxon-name-part> <tp:taxon-name-part taxon-name-part-type="species" reg="shuichengensis">shuichengensis</tp:taxon-name-part></tp:taxon-name></italic> differs from <italic><tp:taxon-name><tp:taxon-name-part taxon-name-part-type="genus" reg="Diaporthe">D.</tp:taxon-name-part> <tp:taxon-name-part taxon-name-part-type="species" reg="passiflorae">passiflorae</tp:taxon-name-part></tp:taxon-name></italic> in that it possesses longer alpha conidia and from <italic><tp:taxon-name><tp:taxon-name-part taxon-name-part-type="genus" reg="Diaporthe">D.</tp:taxon-name-part> <tp:taxon-name-part taxon-name-part-type="species" reg="malorum">malorum</tp:taxon-name-part></tp:taxon-name></italic> in that it possesses wider beta conidia.</p><fig id="F7" position="float" orientation="portrait"><object-id xmlns:xlink="http://www.w3.org/1999/xlink" content-type="doi" xlink:type="simple">10.3897/mycokeys.121.155321.figure7</object-id><object-id xmlns:xlink="http://www.w3.org/1999/xlink" content-type="arpha" xlink:type="simple">D63BD9F4-9330-536E-A8DB-328683628E0A</object-id><label>Figure 7.</label><caption><p><italic><tp:taxon-name><tp:taxon-name-part taxon-name-part-type="genus" reg="Diaporthe">Diaporthe</tp:taxon-name-part> <tp:taxon-name-part taxon-name-part-type="species" reg="shuichengensis">shuichengensis</tp:taxon-name-part></tp:taxon-name></italic> sp. nov. (SC-7). A. Upper view of the colony; B. Reverse view of the colony; C. Conidiomata; D–E. Conidiogenous cells; F–H. Alpha- and beta-conidia. Scale bars: 10 μm (D–E); 5 μm (F–H).</p></caption><graphic xmlns:xlink="http://www.w3.org/1999/xlink" xlink:href="mycokeys-121-291-g007.jpg" position="float" orientation="portrait" xlink:type="simple" id="oo_1406643.jpg"><uri content-type="original_file" xlink:type="simple">https://binary.pensoft.net/fig/1406643</uri></graphic></fig></tp:treatment-sec><tp:treatment-sec sec-type="etymology" id="SECID0ENBAK"><title>Etymology.</title><p>Referring to the locality of the holotype, Shuicheng City, Guizhou Province, China.</p></tp:treatment-sec><tp:treatment-sec sec-type="description" id="SECID0ESBAK"><title>Description.</title><p><bold><italic>Conidiomata</italic></bold>: pycnidial, globose or conical, growing on the surface of pine needles, gray to black, with white villous hyphae on the surface. Conidiophores reduce to conidiogenous cells. <bold><italic>Conidiogenous cells</italic></bold>: colorless, transparent, smooth, and without branches, and acuminate apex; size, 14.8–30.9 × 1.3–2.6 um (mean = 22.5 × 1.9, n = 30). <bold><italic>Alpha conidia</italic></bold>: transparent, elliptic, obtuse at both ends, with 2 oil droplets, no septum; size, 5.2–8.1 × 1.3–2.8 μm (mean = 6.6 × 1.9, n = 30); <bold><italic>Beta conidia</italic></bold>: unicellular, septate, and linear; one of their ends was straight and the other was slightly curved; size, 17.3–29.7 × 1.3–2.7 μm (mean = 23.3 × 2.0, n = 30).</p></tp:treatment-sec><tp:treatment-sec sec-type="description" id="SECID0EGCAK"><title>Culture characteristics.</title><p>After 15 days of culture on <abbrev xmlns:xlink="http://www.w3.org/1999/xlink" xlink:title="potato dextrose agar" id="ABBRID0EMCAK" xlink:type="simple">PDA</abbrev> at 25 °C under dark conditions, the colonies were white to light green in color, with the back appearing white to purple.</p></tp:treatment-sec><tp:treatment-sec sec-type="Holotype" id="SECID0EQCAK"><title>Holotype.</title><p>China • The Guizhou Province: Shuicheng City (<named-content xmlns:xlink="http://www.w3.org/1999/xlink" content-type="dwc:verbatimCoordinates" xlink:type="simple"><named-content content-type="geo-json" specific-use="{&#34;type&#34;:&#34;Point&#34;,&#34;coordinates&#34;:[104.959353,26.419069]}" id="NCID0EZCAK" xlink:type="simple">26°25'8.65"N, 104°57'33.67"E</named-content></named-content>), from kiwifruit soft rot, October 11, 2023, Chunguang Ren; (holotype GZMHT SC-7.; ex-type living culture: SC-7; living culture: SC-8).</p></tp:treatment-sec><tp:treatment-sec sec-type="notes" id="SECID0E5CAK"><title>Notes.</title><p>The two strains of <italic><tp:taxon-name><tp:taxon-name-part taxon-name-part-type="genus" reg="Diaporthe">D.</tp:taxon-name-part> <tp:taxon-name-part taxon-name-part-type="species" reg="shuichengensis">shuichengensis</tp:taxon-name-part></tp:taxon-name></italic> sp. nov. formed a distinct clade with high bootstrap value (100% <abbrev xmlns:xlink="http://www.w3.org/1999/xlink" xlink:title="maximum likelihood" id="ABBRID0EPDAK" xlink:type="simple">ML</abbrev>, 1 BI); they were closely related <italic>to <tp:taxon-name><tp:taxon-name-part taxon-name-part-type="genus" reg="Diaporthe">D.</tp:taxon-name-part> <tp:taxon-name-part taxon-name-part-type="species" reg="passiflorae">passiflorae</tp:taxon-name-part></tp:taxon-name></italic>, <italic><tp:taxon-name><tp:taxon-name-part taxon-name-part-type="genus" reg="Diaporthe">D.</tp:taxon-name-part> <tp:taxon-name-part taxon-name-part-type="species" reg="malorum">malorum</tp:taxon-name-part></tp:taxon-name></italic> and <italic><tp:taxon-name><tp:taxon-name-part taxon-name-part-type="genus" reg="Diaporthe">D.</tp:taxon-name-part> <tp:taxon-name-part taxon-name-part-type="species" reg="eucommiigena">eucommiigena</tp:taxon-name-part></tp:taxon-name></italic>. Compared with the typical characteristics of the known species (Table <xref ref-type="table" rid="T3">3</xref>). <italic><tp:taxon-name><tp:taxon-name-part taxon-name-part-type="genus" reg="Diaporthe">D.</tp:taxon-name-part> <tp:taxon-name-part taxon-name-part-type="species" reg="shuichengensis">shuichengensis</tp:taxon-name-part></tp:taxon-name></italic> sp. nov. differs from <italic><tp:taxon-name><tp:taxon-name-part taxon-name-part-type="genus" reg="Diaporthe">D.</tp:taxon-name-part> <tp:taxon-name-part taxon-name-part-type="species" reg="passiflorae">passiflorae</tp:taxon-name-part></tp:taxon-name></italic> and <tp:taxon-name><tp:taxon-name-part taxon-name-part-type="genus" reg="Diaporthe">D.</tp:taxon-name-part> <tp:taxon-name-part taxon-name-part-type="species" reg="malorum">malorum</tp:taxon-name-part></tp:taxon-name> in that it possesses larger beta conidia 17.3–29.7 × 1.3–2.7 μm vs.(14–)16–18(–20) × 1.5(–2) μm. and (17.4)–21.5–(26.6) × (0.8)–1.3–(2.0) μm). <italic><tp:taxon-name><tp:taxon-name-part taxon-name-part-type="genus" reg="Diaporthe">D.</tp:taxon-name-part> <tp:taxon-name-part taxon-name-part-type="species" reg="shuichengensis">shuichengensis</tp:taxon-name-part></tp:taxon-name></italic> was distinguished from <tp:taxon-name><tp:taxon-name-part taxon-name-part-type="genus" reg="Diaporthe"/><tp:taxon-name-part taxon-name-part-type="species" reg="eucommiigena">eucommiigena</tp:taxon-name-part></tp:taxon-name> by its shorter beta conidia (17.3–29.7 × 1.3–2.7 μm vs. 27–37 × 1–2 μm). Thus, the morphological characteristics and molecular phylogenetic results support <italic><tp:taxon-name><tp:taxon-name-part taxon-name-part-type="genus" reg="Diaporthe">D.</tp:taxon-name-part> <tp:taxon-name-part taxon-name-part-type="species" reg="shuichengensis">shuichengensis</tp:taxon-name-part></tp:taxon-name></italic> as a new species.</p><table-wrap id="T3" position="float" orientation="portrait"><label>Table 3.</label><caption><p>Morphological comparison of the new species with other <italic><tp:taxon-name><tp:taxon-name-part taxon-name-part-type="genus" reg="Diaporthe">Diaporthe</tp:taxon-name-part></tp:taxon-name></italic> species.</p></caption><table id="TID0EPDCK" rules="all"><tbody><tr><th rowspan="1" colspan="1">Taxon</th><th rowspan="1" colspan="1">conidiogenous Layer</th><th rowspan="1" colspan="1">Alpha conidia</th><th rowspan="1" colspan="1">Beta-conidia</th><th rowspan="1" colspan="1">Gamma conidia</th><th rowspan="1" colspan="1">References</th></tr><tr><td rowspan="1" colspan="1">
                      <italic>
                        <tp:taxon-name><tp:taxon-name-part taxon-name-part-type="genus" reg="Diaporthe">D.</tp:taxon-name-part> <tp:taxon-name-part taxon-name-part-type="species" reg="malorum">malorum</tp:taxon-name-part></tp:taxon-name>
                      </italic>
                    </td><td rowspan="1" colspan="1">–</td><td rowspan="1" colspan="1">on pine needles (5.0)–6.3–(7.5) × (1.5)–2.2–(3.2) μm (mean ± S.D. = 6.3 ± 0.5 × 2.2 ± 0.3 μm, n = 100), on fennel twigs (5.6)–7.0–(8.7) × 2.2–3.4 μm (mean ± S.D. = 7.0 ± 0.6 × 2.8 ± 0.3 μm, n = 100).</td><td rowspan="1" colspan="1">on fennel twigs (17.4)–21.5–(26.6) × (0.8)–1.3–(2.0) μm (mean ± S.D. = 21.5 ± 2.1 × 1.3 ± 0.3 μm, n = 50).</td><td rowspan="1" colspan="1">not observed.</td><td rowspan="1" colspan="1">
                      <xref ref-type="bibr" rid="B35">Santos et al. 2017</xref>
                    </td></tr><tr><td rowspan="1" colspan="1">
                      <italic>
                        <tp:taxon-name><tp:taxon-name-part taxon-name-part-type="genus" reg="Diaporthe">D.</tp:taxon-name-part> <tp:taxon-name-part taxon-name-part-type="species" reg="passiflorae">passiflorae</tp:taxon-name-part></tp:taxon-name>
                      </italic>
                    </td><td rowspan="1" colspan="1">Conidiophores hyaline, 20–30 × 2.5–4 μm. Conidiogenous cells, 7–15 × 1.5–2.5 μm</td><td rowspan="1" colspan="1">5.5–)6–7(–8) × (2–)2.5–3(–3.5) μm.</td><td rowspan="1" colspan="1">(14–)16–18(–20) × 1.5(–2) μm.</td><td rowspan="1" colspan="1">10–12 × 2–2.5 μm.</td><td rowspan="1" colspan="1">
                      <xref ref-type="bibr" rid="B6">Crous et al. 2012</xref>
                    </td></tr><tr><td rowspan="1" colspan="1">
                      <italic>
                        <tp:taxon-name><tp:taxon-name-part taxon-name-part-type="genus" reg="Diaporthe">D.</tp:taxon-name-part> <tp:taxon-name-part taxon-name-part-type="species" reg="eucommiigena">eucommiigena</tp:taxon-name-part></tp:taxon-name>
                      </italic>
                    </td><td rowspan="1" colspan="1">Conidiogenous cells 12–27.5 × 1.5–3 μm (x = 19 × 2.2 μm; n = 20)</td><td rowspan="1" colspan="1">5.5–8 × 1.5–3 μm (x = 7 × 2.3 μm; n = 30).</td><td rowspan="1" colspan="1">27–37 × 1–2 μm (x = 32 × 1.3 μm; n = 10).</td><td rowspan="1" colspan="1">7.5–10 × 1.5–2.5 μm (x = 8.6 × 2.1 μm; n = 20).</td><td rowspan="1" colspan="1">
                      <xref ref-type="bibr" rid="B44">Wang et al. 2022b</xref>
                    </td></tr><tr><td rowspan="1" colspan="1">sc-7</td><td rowspan="1" colspan="1">Conidiogenous cell 14.8–30.9 × 1.3–2.6 μm (mean = 22.5 × 1.9, n = 30)</td><td rowspan="1" colspan="1">5.2–8.1 × 1.3–2.8 μm (mean = 6.6 × 1.9, n = 30)</td><td rowspan="1" colspan="1">17.3–29.7 × 1.3–2.7 μm (mean = 23.3 × 2.0, n = 30)</td><td rowspan="1" colspan="1">not observed.</td><td rowspan="1" colspan="1">This study</td></tr></tbody></table></table-wrap></tp:treatment-sec><ref-list><ref id="B35"><mixed-citation xmlns:xlink="http://www.w3.org/1999/xlink" xlink:type="simple"><person-group><name name-style="western"><surname>Santos</surname><given-names>L</given-names></name><name name-style="western"><surname>Phillips</surname><given-names>AJL</given-names></name><name name-style="western"><surname>Crous</surname><given-names>PW</given-names></name><name name-style="western"><surname>Alves</surname><given-names>A</given-names></name></person-group> (<year>2017</year>) <article-title><italic><tp:taxon-name><tp:taxon-name-part taxon-name-part-type="genus">Diaporthe</tp:taxon-name-part></tp:taxon-name></italic> species on <tp:taxon-name><tp:taxon-name-part taxon-name-part-type="family">Rosaceae</tp:taxon-name-part></tp:taxon-name> with descriptions of <italic><tp:taxon-name><tp:taxon-name-part taxon-name-part-type="genus">D.</tp:taxon-name-part> <tp:taxon-name-part taxon-name-part-type="species">pyracanthae</tp:taxon-name-part></tp:taxon-name></italic> sp. nov. and <italic><tp:taxon-name><tp:taxon-name-part taxon-name-part-type="genus">D.</tp:taxon-name-part> <tp:taxon-name-part taxon-name-part-type="species">malorum</tp:taxon-name-part></tp:taxon-name></italic> sp. nov.</article-title><source>Mycosphere: Journal of Fungal Biology</source><volume>8</volume>(<issue>5</issue>): <fpage>485</fpage>–<lpage>512</lpage>. <ext-link xlink:href="10.5943/mycosphere/8/5/1" ext-link-type="doi" xlink:type="simple">https://doi.org/10.5943/mycosphere/8/5/1</ext-link></mixed-citation></ref><ref id="B6"><mixed-citation xmlns:xlink="http://www.w3.org/1999/xlink" xlink:type="simple"><person-group><name name-style="western"><surname>Crous</surname><given-names>PW</given-names></name><name name-style="western"><surname>Summerell</surname><given-names>BA</given-names></name><name name-style="western"><surname>Shivas</surname><given-names>RG</given-names></name><name name-style="western"><surname>Burgess</surname><given-names>TI</given-names></name><name name-style="western"><surname>Decock</surname><given-names>CA</given-names></name><name name-style="western"><surname>Dreyer</surname><given-names>LL</given-names></name><name name-style="western"><surname>Granke</surname><given-names>LL</given-names></name><name name-style="western"><surname>Guest</surname><given-names>DI</given-names></name><name name-style="western"><surname>Hardy</surname><given-names>GESJ</given-names></name><name name-style="western"><surname>Hausbeck</surname><given-names>MK</given-names></name><name name-style="western"><surname>Hueberli</surname><given-names>D</given-names></name><name name-style="western"><surname>Jung</surname><given-names>T</given-names></name><name name-style="western"><surname>Koukol</surname><given-names>O</given-names></name><name name-style="western"><surname>Lennox</surname><given-names>CL</given-names></name><name name-style="western"><surname>Liew</surname><given-names>ECY</given-names></name><name name-style="western"><surname>Lombard</surname><given-names>L</given-names></name><name name-style="western"><surname>McTaggart</surname><given-names>AR</given-names></name><name name-style="western"><surname>Pryke</surname><given-names>JS</given-names></name><name name-style="western"><surname>Roets</surname><given-names>F</given-names></name><name name-style="western"><surname>Saude</surname><given-names>C</given-names></name><name name-style="western"><surname>Shuttleworth</surname><given-names>LA</given-names></name><name name-style="western"><surname>Stukely</surname><given-names>MJC</given-names></name><name name-style="western"><surname>Vanky</surname><given-names>K</given-names></name><name name-style="western"><surname>Webster</surname><given-names>BJ</given-names></name><name name-style="western"><surname>Windstam</surname><given-names>ST</given-names></name><name name-style="western"><surname>Groenewald</surname><given-names>JZ</given-names></name></person-group> (<year>2012</year>) <article-title>Fungal Planet description sheets: 107–127.</article-title><source>Persoonia</source><volume>28</volume>: <fpage>138</fpage>–<lpage>182</lpage>. <ext-link xlink:href="10.3767/003158512X652633" ext-link-type="doi" xlink:type="simple">https://doi.org/10.3767/003158512X652633</ext-link></mixed-citation></ref><ref id="B44"><mixed-citation xmlns:xlink="http://www.w3.org/1999/xlink" xlink:type="simple"><person-group><name name-style="western"><surname>Wang</surname><given-names>SY</given-names></name><name name-style="western"><surname>McKenzie</surname><given-names>EHC</given-names></name><name name-style="western"><surname>Phillips</surname><given-names>AJL</given-names></name><name name-style="western"><surname>Li</surname><given-names>Y</given-names></name><name name-style="western"><surname>Wang</surname><given-names>Y</given-names></name></person-group> (<year>2022b</year>) Taxonomy and Multigene Phylogeny of <tp:taxon-name><tp:taxon-name-part taxon-name-part-type="order">Diaporthales</tp:taxon-name-part></tp:taxon-name> in Guizhou Province China. Journal of Fungi (Basel, Switzerland) 8. <ext-link xlink:href="10.3390/jof8121301" ext-link-type="doi" xlink:type="simple">https://doi.org/10.3390/jof8121301</ext-link></mixed-citation></ref></ref-list></tp:taxon-treatment>
